# Supplementary material for: Temperature-Responsive and Self-Healing Hydrogel: A Novel Approach to Combat Postoperative Adhesions
Source: Polymers (Basel). 2025 Jul 12;17(14):1925. doi: 10.3390/polym17141925 (PMC12300532; doi:10.3390/polym17141925)
Supplement: Supplementary file 1 [file polymers-17-01925-s001.zip]

Archive with 1 entries (1 files):
- polymers-3703093-supplementary.pdf
